# Supplementary material for: Synergistic Adsorption–Membrane Distillation for Heavy Metal Extraction and Water Reclamation from Saline Waste Streams
Source: Membranes (Basel). 2025 Sep 8;15(9):271. doi: 10.3390/membranes15090271 (PMC12471472; doi:10.3390/membranes15090271)
Supplement: Supplementary file 1 [file membranes-15-00271-s001.zip]

Archive with 1 entries (1 files):
- membranes-3841264-supplementary.pdf
